# Supplementary material for: Development of AMBER Parameters for Molecular Simulations of Selected Boron-Based Covalent Ligands
Source: Molecules. 2023 Mar 22;28(6):2866. doi: 10.3390/molecules28062866 (PMC10057150; doi:10.3390/molecules28062866)
Supplement: Supplementary file 1 [file molecules-28-02866-s001.zip]

Archive with 1 entries (1 files):
- molecules-2288462-supplementary.pdf
